# Supplementary material for: Structural Analysis and Characterization of an Antiproliferative Lectin from Canavalia villosa Seeds
Source: Int J Mol Sci. 2023 Nov 4;24(21):15966. doi: 10.3390/ijms242115966 (PMC10649158; doi:10.3390/ijms242115966)
Supplement: Supplementary file 1 [file ijms-24-15966-s001.zip]

Archive with 1 entries (1 files):
- ijms-2638525-supplementary.pdf
